# Supplementary material for: Interest of the Robotic Approach for Pancreaticoduodenectomy in Elderly Patients in a Setting of Limited Robotic Platform Access: A Propensity Score-Matched Comparison with Open Surgery
Source: J Clin Med. 2026 Feb 14;15(4):1520. doi: 10.3390/jcm15041520 (PMC12942455; doi:10.3390/jcm15041520)
Supplement: Supplementary file 1 [file jcm-15-01520-s001.zip]

Archive with 1 entries (1 files):
- jcm-4095363-supplementary.pdf
